# Supplementary material for: Optimisation and evaluation of viral genomic sequencing of SARS-CoV-2 rapid diagnostic tests: a laboratory and cohort-based study
Source: Lancet Microbe. Author manuscript; Available in PMC 2024 Aug 14. (PMC11322816; doi:10.1016/S2666-5247(23)00399-3)
Supplement: 2 [file NIHMS1992475-supplement-2.zip]

Archive with 1 entries (1 files):
- lanmic_798_mmc2.fasta
